# Supplementary material for: Critical Role of Etching Parameters in the Evolution of Nano Micro SLA Surface on the Ti6Al4V Alloy Dental Implants
Source: Materials (Basel). 2021 Oct 23;14(21):6344. doi: 10.3390/ma14216344 (PMC8585160; doi:10.3390/ma14216344)
Supplement: Supplementary file 1 [file materials-14-06344-s001.zip]

Archive with 1 entries (1 files):
- materials-1380662-supplementary.pdf
